# Supplementary material for: Protection of Vitamin C on Oxidative Damage Caused by Long-Term Excess Iodine Exposure in Wistar Rats
Source: Nutrients. 2022 Dec 9;14(24):5245. doi: 10.3390/nu14245245 (PMC9786336; doi:10.3390/nu14245245)
Supplement: Supplementary file 1 [file nutrients-14-05245-s001.zip]

Archive with 1 entries (1 files):
- nutrients-2020534-supplementary.pdf
